# Supplementary material for: The Axial Organ and the Pharynx Are Sites of Hematopoiesis in the Sea Urchin
Source: Front Immunol. 2019 Apr 25;10:870. doi: 10.3389/fimmu.2019.00870 (PMC6494969; doi:10.3389/fimmu.2019.00870)
Supplement: Supplementary file 1 [file Data_Sheet_1.xlsx]

## Sheet: Summary Results
				Axial		Coel		Gut		Ovary		Testes
Category 1	Category 2	Category 3	Number of genes	Genes expressed	p-value	Genes expressed	p-value	Genes expressed	p-value	Number exp.	p-value	Genes expressed	p-value
Adhesion	Adhesion_ECMNeural		25	17	0.0695558	18	0.0460866	18	0.0741424	17	0.0518941	18	0.0460866
Adhesion	Adhesion_ECMProteoglycan		40	29	0.00852364	29	0.0175408	27	0.129618	27	0.0286807	27	0.0759821
Adhesion	Adhesion_ReceptorCadherin		15	12	0.0116133	4	0.984974	11	0.0911549	7	0.624075	9	0.333926
Apoptosis			44	31	0.013997	31	0.0284442	33	0.01239	21	0.754423	28	0.170181
Apoptosis	Apoptosis_Bcl2		9	7	0.0408109	8	0.00704734	6	0.233026	7	0.0337263	7	0.0536835
Apoptosis	Apoptosis_TNF/TNFR		16	11	0.0911012	13	0.0115441	13	0.0184674	8	0.530667	12	0.0446803
Biomineralization	Biomineralization_Collagen		10	7	0.104759	5	0.57447	8	0.0466687	6	0.245117	7	0.132705
CellCycle			88	36	0.996081	50	0.525861	41	0.993294	63	0.000217116	55	0.151597
Cytoskeleton			131	77	0.195397	86	0.0242276	92	0.00561383	88	0.000700591	89	0.00575133
Cytoskeleton	Cytoskeleton_Actin		30	21	0.0346355	21	0.0577174	26	0.000312082	25	0.000155962	25	0.000647539
Cytoskeleton	Cytoskeleton_Actin	Cytoskeleton_Actin_Binding	24	17	0.0399407	16	0.135293	21	0.000662653	19	0.00262081	20	0.0017499
Cytoskeleton	Cytoskeleton_Dynein		13	10	0.0289317	10	0.0409964	9	0.169681	10	0.0226703	12	0.000776044
Cytoskeleton	Cytoskeleton_Regulator		10	7	0.104759	8	0.0339281	7	0.168285	8	0.0199791	8	0.0339281
Cytoskeleton	Cytoskeleton_Tubulin		9	7	0.0408109	7	0.0536835	7	0.0709921	6	0.135636	7	0.0536835
Defensome			339	195	0.200374	162	0.999911	219	0.0336647	165	0.976274	173	0.993921
Defensome	Defensome_Antioxidant		15	11	0.0456136	13	0.00310109	12	0.0273099	14	9.51061e-05	11	0.064476
Defensome	Defensome_BiotransformationReductiveConjugative		79	45	0.352911	33	0.997064	58	0.00442392	34	0.968206	37	0.967569
Defensome	Defensome_HSP		16	13	0.00726615	10	0.263473	13	0.0184674	12	0.0232492	13	0.0115441
DNAReplication			25	7	0.99502	14	0.491963	10	0.96658	21	0.000329783	17	0.104418
EggActivation			146	77	0.723631	94	0.0395355	82	0.814771	74	0.76826	79	0.7902
GermLineDeterminant			12	7	0.316182	8	0.179318	8	0.226695	11	0.000608051	10	0.0132495
GTPase	GTPase_Ras		106	70	0.00981088	76	0.000924429	82	4.57993e-05	65	0.0512031	70	0.0305514
GTPase	GTPase_Ras	GTPase_Ras_Arf	19	14	0.0304966	13	0.117509	14	0.0701426	12	0.150737	13	0.117509
GTPase	GTPase_Ras	GTPase_Ras_Rab	43	29	0.0393563	35	0.00024755	38	7.97593e-06	27	0.0934294	31	0.0171494
GTPase	GTPase_RhoRegulator		68	40	0.248671	49	0.0047739	42	0.343317	40	0.177438	40	0.379426
GTPase	GTPase_RhoRegulator	GTPase_RhoRegulator_RhoGAP	28	15	0.50802	20	0.0450367	18	0.260903	15	0.4448	15	0.602516
GTPase	GTPase_Translational		10	7	0.104759	8	0.0339281	8	0.0466687	8	0.0199791	8	0.0339281
Histone	Histone_RepcationIndepedent		10	4	0.748774	9	0.00406059	5	0.635163	9	0.00209273	6	0.326126
Immunity	Immunity_ReceptorTLR		10	7	0.104759	8	0.0339281	4	0.835303	4	0.717011	5	0.57447
Immunity	Immunity_Signal		96	67	0.00133433	73	4.77183e-05	69	0.00556561	51	0.529256	63	0.0440943
Immunity	Immunity_VDJ		11	6	0.40967	8	0.0908742	8	0.119684	8	0.0570614	9	0.0212734
Kinase			238	146	0.026115	166	3.2723e-05	150	0.153864	150	0.00158833	166	3.2723e-05
Kinase	Kinase_AGC		25	20	0.00261334	19	0.0168782	16	0.275633	19	0.00645595	18	0.0460866
Kinase	Kinase_STE		17	11	0.155998	14	0.00745274	12	0.126923	12	0.0501933	12	0.0903212
Kinase	Kinase_TK		37	25	0.0476013	27	0.0178224	24	0.223685	17	0.794541	23	0.237656
Metabolism	Metabolism_Coenzyme		50	29	0.308942	32	0.146488	34	0.096251	36	0.00284329	34	0.0501622
Metabolism	Metabolism_Lipid		210	125	0.100613	136	0.0136903	142	0.00870225	132	0.00326201	138	0.00624549
Metabolism	Metabolism_Nucleotide		74	42	0.368273	49	0.0519611	50	0.0727004	54	0.000236256	57	0.000139145
Oogenesis			43	16	0.988161	25	0.418372	13	0.999933	32	0.0017136	18	0.974109
Phosphatase	Phosphatase_Tyrosine		45	29	0.0848288	33	0.00966326	30	0.144307	25	0.360847	30	0.083086
Signaling			182	111	0.0542197	103	0.592527	113	0.261593	107	0.0808601	119	0.0127243
Signaling	Signaling_Hedgehog		29	17	0.300654	16	0.53859	17	0.493409	18	0.144134	21	0.033385
Signaling	Signaling_TGFB		64	48	0.000356973	41	0.121435	48	0.00395967	42	0.0215639	50	0.000164105
Signaling	Signaling_TGFB	Signaling_TGFB_Ligand	15	11	0.0456136	8	0.537465	8	0.612359	6	0.796972	10	0.167491
Signaling	Signaling_TGFB	Signaling_TGFB_Modulator	14	9	0.176069	8	0.415342	12	0.00815312	9	0.148673	11	0.0271009
Signaling	Signaling_TGFB	Signaling_TGFB_SmadInteract	24	20	0.000878536	16	0.135293	19	0.013531	18	0.00973902	20	0.0017499
TF	TF_Ets		12	11	0.000841267	12	0	10	0.0197292	8	0.119689	10	0.0132495
TF	TF_NR		31	16	0.602153	16	0.695484	17	0.663816	17	0.393853	22	0.0436489
TF	TF_Other		36	21	0.305531	23	0.178151	23	0.263811	24	0.0432285	21	0.405883
TF	TF_ZNF		34	23	0.0523559	21	0.257903	22	0.235105	24	0.0155332	24	0.042053
